# Supplementary material for: Rapid moving by liquid-amplified electrostatic rolling
Source: Sci Adv. 2025 Sep 10;11(37):eady5143. doi: 10.1126/sciadv.ady5143 (PMC12422195; doi:10.1126/sciadv.ady5143)
Supplement: Supplementary file 2 — Movies S1 to S15 [file sciadv.ady5143_movies_s1_to_s15.zip]

Archive with 15 entries (15 files):
- ady5143_movie_s1.mp4
- ady5143_movie_s10.mp4
- ady5143_movie_s11.mp4
- ady5143_movie_s12.mp4
- ady5143_movie_s13.mp4
- ady5143_movie_s14.mp4
- ady5143_movie_s15.mp4
- ady5143_movie_s2.mp4
- ady5143_movie_s3.mp4
- ady5143_movie_s4.mp4
- ady5143_movie_s5.mp4
- ady5143_movie_s6.mp4
- ady5143_movie_s7.mp4
- ady5143_movie_s8.mp4
- ady5143_movie_s9.mp4
